# Supplementary material for: Electrofluorochromic Switching of Heat-Induced Cross-Linkable Multi-Styryl-Terminated Triphenylamine and Tetraphenylethylene Derivatives
Source: Molecules. 2024 May 16;29(10):2340. doi: 10.3390/molecules29102340 (PMC11123742; doi:10.3390/molecules29102340)
Supplement: Supplementary file 1 [file molecules-29-02340-s001.zip]

Archive with 1 entries (1 files):
- molecules-2966025-supplementary.pdf
